# Supplementary material for: Research on a virtual-real fusion experimental system for the cutting part of a boom-type roadheader
Source: PLoS One. 2025 Aug 18;20(8):e0330291. doi: 10.1371/journal.pone.0330291 (PMC12360573; doi:10.1371/journal.pone.0330291)
Supplement: S1 Table — (XLSX) [file pone.0330291.s001.xlsx]

## Sheet: Sheet1
Swing arm cylinder displacement				Rotating cylinder displacement				Swing arm cylinder stress				Rotating cylinder stress
Time(s)	Physical device cutting	Virtual cutting		Time(s)	Physical device cutting	Virtual cutting		Time(s)	Physical device cutting	Virtual cutting		Time(s)	Physical device cutting	Virtual cutting
0.1	139.53	139.559		0.1	0.65	0.65351		0.1	0.09105	0.14422		0.1	7	8
0.2	139.54	139.545		0.2	0.67	0.67719		0.2	0.12005	0.27797		0.2	7.22778	8.2612
0.3	139.54	139.558		0.3	0.66	0.67676		0.3	0.34113	0.92603		0.3	8.2158	23.699
0.4	139.53	139.547		0.4	0.66	0.67789		0.4	1.8388	0.28563		0.4	7.66944	24.004
0.5	139.53	139.531		0.5	0.66	0.65993		0.5	0.54212	0.8841		0.5	7.95098	18.399
0.6	139.52	139.556		0.6	0.66	0.64093		0.6	0.58322	0.74018		0.6	7.54198	15.52
0.7	139.56	139.549		0.7	0.66	0.63861		0.7	0.88603	0.43965		0.7	7.70764	12.627
0.8	139.52	139.529		0.8	0.64	0.63643		0.8	1.5709	0.71015		0.8	8.0278	24.102
0.9	139.52	139.549		0.9	0.65	0.65216		0.9	1.2757	0.54081		0.9	8.2414	15.117
1	139.53	139.555		1	0.64	0.65185		1	0.54057	0.6448		1	7.73862	13.814
1.1	139.53	139.541		1.1	0.64	0.65878		1.1	1.0557	0.77472		1.1	7.60785	7.6788
1.2	139.54	139.564		1.2	0.65	0.66627		1.2	0.84661	0.70931		1.2	7.62965	17.966
1.3	139.53	139.543		1.3	0.65	0.65926		1.3	0.81769	1.2872		1.3	8.2667	13.365
1.4	139.54	139.546		1.4	0.66	0.64087		1.4	0.72903	1.1343		1.4	8.2126	10.517
1.5	139.54	139.561		1.5	0.65	0.63159		1.5	0.91848	0.48928		1.5	7.61168	9.3176
1.6	139.53	139.564		1.6	0.66	0.65593		1.6	1.1726	0.66729		1.6	7.34212	11.685
1.7	139.52	139.544		1.7	0.64	0.64313		1.7	0.57375	0.55955		1.7	7.38243	13.825
1.8	139.5	139.564		1.8	0.63	0.65093		1.8	0.62505	0.75846		1.8	7.48433	12.072
1.9	139.52	139.545		1.9	0.66	0.67878		1.9	0.60208	1.0571		1.9	7.36669	11.698
2	139.51	139.545		2	0.64	0.65769		2	0.48748	0.69478		2	7.94883	8.347
2.1	139.52	139.553		2.1	0.65	0.65604		2.1	0.90654	0.79638		2.1	8.5548	10.13
2.2	139.52	139.545		2.2	0.65	0.62668		2.2	0.49277	0.35891		2.2	8.2691	8.1956
2.3	139.52	139.544		2.3	0.64	0.61426		2.3	0.41861	0.81691		2.3	8.7268	8.4435
2.4	139.52	139.554		2.4	0.64	0.63108		2.4	0.26229	0.64334		2.4	7.50697	8.216
2.5	139.51	139.553		2.5	0.69	0.68465		2.5	0.40243	0.54164		2.5	9.0852	7.4366
2.6	139.51	139.571		2.6	0.79	0.77082		2.6	0.42906	0.48654		2.6	8.9296	11.078
2.7	139.51	139.555		2.7	0.88	0.85594		2.7	0.56064	0.43578		2.7	11.9758	10.707
2.8	139.52	139.546		2.8	0.9	0.85889		2.8	0.53131	0.8482		2.8	12.6963	13.317
2.9	139.52	139.573		2.9	0.92	0.85828		2.9	0.51972	0.5394		2.9	11.9107	12.03
3	139.52	139.564		3	0.9	0.80889		3	0.60684	0.59434		3	14.0441	13.246
3.1	139.52	139.564		3.1	0.9	0.8041		3.1	0.27567	0.79831		3.1	10.5982	10.44
3.2	139.5	139.573		3.2	0.92	0.85023		3.2	0.60435	0.35693		3.2	11.8554	13.082
3.3	139.51	139.564		3.3	0.92	0.85807		3.3	0.72004	0.3122		3.3	13.4448	12.56
3.4	139.52	139.573		3.4	0.93	0.87726		3.4	0.52018	0.54093		3.4	11.2841	11.876
3.5	139.52	139.564		3.5	0.92	0.87775		3.5	0.29818	0.47801		3.5	13.0062	12.839
3.6	139.52	139.573		3.6	0.93	0.87898		3.6	0.41763	0.74558		3.6	11.0413	11.008
3.7	139.52	139.573		3.7	0.92	0.8548		3.7	0.3996	0.39679		3.7	11.5297	11.946
3.8	139.52	139.565		3.8	0.9	0.80301		3.8	0.52838	0.43959		3.8	11.8791	9.4914
3.9	139.54	139.573		3.9	0.92	0.8147		3.9	0.47927	0.62334		3.9	10.5326	10.111
4	139.52	139.582		4	0.94	0.86135		4	0.87639	0.2858		4	14.1501	13.124
4.1	139.52	139.584		4.1	0.92	0.85392		4.1	1.0637	0.35542		4.1	11.9331	11.877
4.2	139.52	139.595		4.2	0.96	0.9029		4.2	0.37	0.28201		4.2	11.7248	13.44
4.3	139.5	139.579		4.3	0.94	0.89356		4.3	0.56421	0.40613		4.3	16.5203	14.658
4.4	139.51	139.578		4.4	0.92	0.87465		4.4	0.51189	0.57991		4.4	12.1031	11.979
4.5	139.52	139.578		4.5	0.92	0.8554		4.5	0.62034	0.63317		4.5	13.8331	13.362
4.6	139.52	139.578		4.6	0.92	0.82806		4.6	0.34592	0.36021		4.6	11.8295	12.647
4.7	139.51	139.569		4.7	0.93	0.83082		4.7	0.26808	0.29717		4.7	11.2768	12.388
4.8	139.51	139.587		4.8	0.94	0.86218		4.8	0.53201	0.3487		4.8	13.2698	12.402
4.9	139.52	139.578		4.9	0.94	0.87695		4.9	0.35624	0.37915		4.9	11.4279	10.719
5	139.51	139.569		5	0.92	0.87		5	0.14165	0.56067		5	11.8626	12.461
5.1	139.51	139.569		5.1	0.94	0.89566		5.1	0.2752	0.30104		5.1	12.1322	10.779
5.2	139.51	139.569		5.2	0.93	0.88795		5.2	0.46964	0.53134		5.2	11.9349	11.718
5.3	139.52	139.578		5.3	0.93	0.86284		5.3	0.25365	0.27421		5.3	12.5817	11.206
5.4	139.52	139.569		5.4	0.91	0.82007		5.4	0.47768	0.45622		5.4	10.869	10.754
5.5	139.52	139.587		5.5	0.91	0.80543		5.5	0.21301	0.58203		5.5	9.9029	10.335
5.6	139.52	139.586		5.6	0.92	0.85484		5.6	0.21358	0.39754		5.6	11.3346	11.042
5.7	139.52	139.578		5.7	0.94	0.87774		5.7	0.22599	0.37966		5.7	12.8072	11.245
5.8	139.52	139.586		5.8	0.95	0.88881		5.8	0.36053	0.55969		5.8	11.9046	11.431
5.9	139.52	139.578		5.9	0.92	0.86778		5.9	0.0863	0.12704		5.9	11.9541	13.135
6	139.52	139.578		6	0.92	0.8737		6	0.17741	1.3792		6	11.1859	10.712
6.1	139.53	139.595		6.1	0.93	0.86936		6.1	0.09884	0.43047		6.1	11.9332	12.268
6.2	139.53	139.586		6.2	0.94	0.84402		6.2	0.15985	0.46092		6.2	11.772	11.857
6.3	139.52	139.605		6.3	0.92	0.82549		6.3	0.13988	1.0763		6.3	10.0541	11.158
6.4	139.52	139.581		6.4	0.93	0.85461		6.4	0.25337	0.44081		6.4	10.4399	12.266
6.5	139.51	139.588		6.5	0.91	0.85986		6.5	0.19776	1.8884		6.5	12.1738	11.64
6.6	139.52	139.597		6.6	0.94	0.88815		6.6	0.71978	0.15565		6.6	11.3418	11.909
6.7	139.52	139.579		6.7	0.94	0.89234		6.7	0.76351	0.43175		6.7	13.3378	11.243
6.8	139.49	139.607		6.8	0.97	0.91196		6.8	0.29227	0.62198		6.8	11.9929	11.644
6.9	139.54	139.581		6.9	0.94	0.87802		6.9	0.95524	0.93322		6.9	13.5957	12.325
7	139.52	139.58		7	0.96	0.85594		7	2.0286	0.59732		7	11.7432	11.696
7.1	139.51	139.571		7.1	0.94	0.84042		7.1	1.4728	0.67315		7.1	10.8065	12.407
7.2	139.52	139.58		7.2	0.94	0.86431		7.2	1.3387	0.72302		7.2	12.6636	11.677
7.3	139.51	139.58		7.3	0.93	0.8714		7.3	0.60348	0.48279		7.3	11.531	10.709
7.4	139.5	139.571		7.4	0.93	0.87408		7.4	1.4601	0.57181		7.4	11.6377	12.992
7.5	139.53	139.589		7.5	0.92	0.86842		7.5	0.71342	0.59357		7.5	11.8946	10.73
7.6	139.52	139.589		7.6	0.93	0.87531		7.6	0.81714	1.8527		7.6	10.3956	11.463
7.7	139.52	139.589		7.7	0.92	0.84538		7.7	0.76736	0.43245		7.7	11.973	11.353
7.8	139.52	139.58		7.8	0.92	0.82328		7.8	0.81833	0.29153		7.8	10.3658	10.592
7.9	139.52	139.598		7.9	0.92	0.8271		7.9	0.58004	0.77403		7.9	9.8929	10.577
8	139.52	139.589		8	0.91	0.84503		8	0.5659	0.66798		8	11.4354	10.908
8.1	139.52	139.58		8.1	0.97	0.9016		8.1	0.49956	1.8868		8.1	11.0607	11.461
8.2	139.53	139.589		8.2	0.93	0.87784		8.2	0.681	0.30616		8.2	14.1314	12.53
8.3	139.51	139.589		8.3	0.93	0.88143		8.3	0.35856	0.54923		8.3	11.2207	11.745
8.4	139.51	139.607		8.4	0.94	0.88422		8.4	0.74151	1.8707		8.4	12.8301	12.587
8.5	139.54	139.59		8.5	0.92	0.85337		8.5	1.1899	0.77265		8.5	12.797	11.982
8.6	139.52	139.589		8.6	0.93	0.81076		8.6	0.63731	3.0683		8.6	10.8648	11.083
8.7	139.5	139.607		8.7	0.93	0.81736		8.7	0.77782	1.3555		8.7	11.3605	12.366
8.8	139.53	139.597		8.8	0.96	0.88792		8.8	1.2226	1.6192		8.8	11.3493	12.056
8.9	139.52	139.643		8.9	0.96	0.8989		8.9	1.0107	1.9718		8.9	12.8402	12.268
9	139.49	139.642		9	0.94	0.8804		9	0.64825	4.62		9	12.5332	11.188
9.1	139.52	139.662		9.1	0.93	0.82534		9.1	0.54309	4.841		9.1	10.9066	12.093
9.2	139.52	139.663		9.2	0.95	0.8865		9.2	2.139	3.7977		9.2	11.2538	12.02
9.3	139.48	139.716		9.3	0.95	0.85874		9.3	0.80042	4.3037		9.3	13.9328	11.504
9.4	139.45	139.74		9.4	0.9	0.68049		9.4	1.0505	5.8368		9.4	10.5057	11.468
9.5	139.54	139.763		9.5	0.95	0.77016		9.5	0.96085	6.0817		9.5	10.8046	10.876
9.6	139.51	139.753		9.6	1.06	0.96938		9.6	4.9982	2.4981		9.6	17.712	13.478
9.7	139.52	139.79		9.7	1.04	0.97235		9.7	6.7796	8.7214		9.7	16.1638	11.929
9.8	139.4	139.809		9.8	0.96	0.84737		9.8	2.4241	9.8897		9.8	11.7164	11.427
9.9	139.54	139.787		9.9	0.94	0.71664		9.9	3.1769	5.0424		9.9	12.2268	12.072
10	139.57	139.827		10	0.87	0.79943		10	44.44	6.0407		10	12.8807	13.18
10.1	139.3	139.885		10.1	1.01	0.86796		10.1	8.3438	11.534		10.1	18.865	11.305
10.2	139.31	139.876		10.2	1.19	0.75956		10.2	34.635	5.5832		10.2	11.8139	15.404
10.3	139.99	139.834		10.3	1.09	0.78235		10.3	10.833	2.4116		10.3	14.6833	16.662
10.4	139.83	139.878		10.4	0.96	0.7479		10.4	21.723	1.6768		10.4	18.484	13.212
10.5	140.41	139.85		10.5	1.16	0.87525		10.5	35.803	9.0527		10.5	15.659	14.26
10.6	139.54	139.548		10.6	1.38	1.02014		10.6	21.052	38.847		10.6	19.577	19.617
10.7	139.9	139.308		10.7	1.41	0.69862		10.7	23.882	35.343		10.7	18.574	18.87
10.8	139.69	139.432		10.8	1.22	0.85286		10.8	42.211	23.073		10.8	27.715	16.163
10.9	139.32	139.986		10.9	1.32	1.05849		10.9	18.206	35.97		10.9	36.907	18.749
11	139.38	140.365		11	1.62	0.99689		11	8.1225	50.189		11	22.754	22.997
11.1	139.9	140.466		11.1	1.2	0.79237		11.1	9.9913	47.4		11.1	18.648	19.085
11.2	139.61	140.643		11.2	0.88	0.76019		11.2	37.691	47.188		11.2	24.816	18.9
11.3	139.74	140.67		11.3	1.56	1.31929		11.3	35.666	21.181		11.3	24.89	21.652
11.4	139.37	140.635		11.4	1.96	1.61443		11.4	13.614	22.999		11.4	47.12	32.52
11.5	140.01	140.582		11.5	1.66	0.99599		11.5	26.775	10.582		11.5	24.034	27.915
11.6	139.93	140.635		11.6	1.48	0.98319		11.6	65.298	46.786		11.6	35.006	20.483
11.7	139.6	140.588		11.7	1.75	1.1537		11.7	23.713	38.363		11.7	42.796	28.54
11.8	139.83	140.392		11.8	1.87	0.96451		11.8	29.872	8.9065		11.8	27.571	29.684
11.9	140.36	140.388		11.9	1.02	0.64127		11.9	19.377	12.794		11.9	13.5748	22.13
12	139.89	140.417		12	1.21	0.98013		12	36.725	43.569		12	19.337	29.708
12.1	140.31	140.212		12.1	1.9	1.41935		12.1	26.13	32.671		12.1	25.582	43.94
12.2	139.8	140.02		12.2	1.64	1.34634		12.2	14.249	22.147		12.2	39.109	25.763
12.3	140.35	140.098		12.3	1.68	0.95395		12.3	32.774	32.643		12.3	16.0105	36.624
12.4	140.05	140.158		12.4	1.62	1.11367		12.4	33.142	24.122		12.4	19.116	53.879
12.5	139.78	140.168		12.5	1.38	1.01221		12.5	20.695	10.829		12.5	33.022	37.17
12.6	140.04	140.206		12.6	1.41	0.78658		12.6	45.446	19.371		12.6	18.976	15.3
12.7	140.27	140.245		12.7	1.35	0.96943		12.7	27.741	25.425		12.7	15.4043	32.98
12.8	139.82	140.09		12.8	1.73	1.40354		12.8	43.498	17.078		12.8	26.355	50.821
12.9	140.19	139.911		12.9	1.74	1.37184		12.9	34.784	20.098		12.9	26.788	49.658
13	140	140.004		13	1.66	1.39958		13	18.671	17.03		13	21.199	29.994
13.1	140.19	140.087		13.1	1.99	1.45639		13.1	55.036	22.16		13.1	24.103	34.589
13.2	140.02	140.171		13.2	1.87	1.5049		13.2	42.43	25.184		13.2	31.084	50.206
13.3	139.74	140.299		13.3	1.57	1.30768		13.3	7.1416	20.23		13.3	24.387	51.775
13.4	140.16	140.284		13.4	1.67	1.09285		13.4	46.984	26.954		13.4	19.813	37.128
13.5	140.24	140.139		13.5	1.86	1.40275		13.5	17.266	24.21		13.5	22.702	30.062
13.6	139.88	140.053		13.6	1.81	1.48225		13.6	68.063	17.353		13.6	35.315	36.232
13.7	140.41	140.131		13.7	1.68	1.34727		13.7	43.305	35.809		13.7	21.928	30.099
13.8	140.25	140.198		13.8	1.85	1.50574		13.8	13.346	38.663		13.8	24.962	32.323
13.9	140.58	140.097		13.9	1.97	1.28049		13.9	40.787	23.692		13.9	37.065	35.128
14	140.3	140.191		14	1.55	1.07337		14	32.281	13.118		14	30.709	20.85
14.1	139.85	140.36		14.1	1.23	1.00634		14.1	20.164	22.648		14.1	27.394	23.536
14.2	140.09	140.275		14.2	1.55	1.07112		14.2	55.65	23.55		14.2	19.759	29.757
14.3	140.22	139.127		14.3	1.66	1.22094		14.3	26.452	13.86		14.3	20.2	20.918
14.4	139.77	139.595		14.4	1.29	1.01066		14.4	60.007	15.375		14.4	33.811	16.297
14.5	140.29	139.724		14.5	1.18	0.85791		14.5	23.936	16.181		14.5	23.547	19.498
14.6	139.81	139.633		14.6	1.44	1.20831		14.6	9.3735	47.947		14.6	19.257	23.126
14.7	140.27	139.573		14.7	1.42	0.85907		14.7	37.679	13.962		14.7	32.814	21.789
14.8	139.9	139.824		14.8	1.03	0.60435		14.8	47.038	24.611		14.8	35.612	15.169
14.9	139.61	139.951		14.9	1.11	0.837		14.9	13.315	31.971		14.9	23.506	18.109
15	139.8	139.738		15	1.51	0.75144		15	47.79	18.187		15	24.369	25.493
15.1	140.23	139.766		15.1	1.19	0.68584		15.1	31.835	5.8683		15.1	24.751	17.146
15.2	139.66	140		15.2	0.89	0.6726		15.2	54.269	12.828		15.2	29.264	10.063
15.3	140.16	140.008		15.3	1.54	0.88814		15.3	35.109	19.966		15.3	20.587	25.226
15.4	139.48	139.804		15.4	1.81	1.26073		15.4	15.622	39.717		15.4	27.512	33.646
15.5	140.07	139.682		15.5	1.6	0.9038		15.5	26.384	5.9745		15.5	32.298	21.105
15.6	139.93	140.018		15.6	1.23	0.64295		15.6	57.674	35.006		15.6	35.204	23.282
15.7	139.46	140.17		15.7	1.03	0.7076		15.7	12.327	20.744		15.7	23.442	23.456
15.8	139.6	139.858		15.8	1.32	0.66583		15.8	27.567	18.642		15.8	14.6523	18.653
15.9	140.04	140.145		15.9	0.87	0.52098		15.9	20.369	40.72		15.9	25.072	27.774
16	139.77	140.207		16	0.75	0.59009		16	24.114	28.876		16	24.044	31.597
16.1	139.91	139.977		16.1	1.51	1.11418		16.1	43.347	23.677		16.1	19.593	35.72
16.2	139.44	139.957		16.2	1.5	1.22863		16.2	10.222	29.963		16.2	27.516	26.238
16.3	139.9	140.032		16.3	1.21	0.75607		16.3	25.506	27.851		16.3	23.29	36.596
16.4	139.9	140.113		16.4	1.2	0.85045		16.4	51.018	29.964		16.4	25.755	34.442
16.5	139.59	140.132		16.5	1.21	0.93543		16.5	26.087	18.075		16.5	31.489	24.168
16.6	139.61	140.19		16.6	1.28	0.76629		16.6	29.053	16.148		16.6	23.644	21.62
16.7	140.12	140.287		16.7	0.98	0.6931		16.7	12.665	40.354		16.7	15.7825	28.766
16.8	139.84	140.103		16.8	1.36	1.095		16.8	24.476	16.596		16.8	25.173	40.447
16.9	140.13	139.933		16.9	1.66	1.25253		16.9	54.063	27.432		16.9	24.815	42.67
17	139.61	140.046		17	1.3	1.06221		17	17.809	28.901		17	18.609	17.494
17.1	140.14	140.057		17.1	1.26	0.70046		17.1	37.037	13.06		17.1	14.1962	32.29
17.2	140.12	140.082		17.2	1.32	0.87312		17.2	66.86	25.703		17.2	15.8157	37.273
17.3	139.64	140.196		17.3	1.14	0.84338		17.3	30.421	28.001		17.3	23.19	23.329
17.4	139.8	140.161		17.4	1.01	0.49376		17.4	50.781	16.4		17.4	14.5573	16.652
17.5	140.35	140.076		17.5	1.15	0.7877		17.5	28.54	24.766		17.5	20.611	19.113
17.6	139.99	139.969		17.6	1.5	1.12992		17.6	33.193	9.7787		17.6	31.809	31.133
17.7	140.38	139.967		17.7	1.38	0.92279		17.7	40.743	20.09		17.7	25.623	34.726
17.8	139.72	139.958		17.8	1.23	0.96832		17.8	14.128	39.805		17.8	13.4056	21.24
17.9	140.16	139.806		17.9	1.42	0.84698		17.9	28.91	16.357		17.9	27.413	26.776
18	140.09	139.912		18	1.25	0.84383		18	58.952	24.682		18	27.311	24.491
18.1	139.63	140.199		18.1	1.08	0.82777		18.1	20.554	31.068		18.1	20.358	17.638
18.2	139.89	140.11		18.2	1.3	0.74817		18.2	45.737	25.988		18.2	16.3756	28.007
18.3	140.25	140.1		18.3	1.56	1.13749		18.3	9.4442	29.43		18.3	27.406	26.366
18.4	139.9	140.18		18.4	1.36	1.1049		18.4	38.277	13.747		18.4	42.311	24.138
18.5	140.13	140.171		18.5	1.38	1.00448		18.5	49.342	18.79		18.5	23.754	18.079
18.6	139.73	140.068		18.6	1.66	1.35276		18.6	20.176	30.551		18.6	18.599	24.161
18.7	140.08	139.968		18.7	1.65	1.24504		18.7	28.68	13.177		18.7	45.994	27.084
18.8	139.96	140.138		18.8	1.32	0.99525		18.8	36.884	31.068		18.8	35.042	14.248
18.9	139.8	140.248		18.9	1.35	1.09472		18.9	22.27	28.359		18.9	27.631	14.916
19	139.68	140.078		19	1.81	1.29297		19	19.761	19.139		19	24.617	29.518
19.1	140.05	140.203		19.1	1.64	1.21412		19.1	22.638	37.6		19.1	27.075	24.134
19.2	139.8	140.311		19.2	1.33	1.1081		19.2	30.19	23.013		19.2	32.638	13.369
19.3	139.95	140.191		19.3	1.65	1.31369		19.3	34.152	19.312		19.3	23.283	26.032
19.4	139.7	140.117		19.4	1.85	1.53492		19.4	28.288	24.518		19.4	37.333	32.764
19.5	140	140.162		19.5	1.6	1.25196		19.5	18.734	23.138		19.5	29.152	18.546
19.6	139.87	140.169		19.6	1.42	1.18836		19.6	16.112	26.301		19.6	27.9	16.024
19.7	139.84	140.106		19.7	1.55	1.30022		19.7	16.713	30.051		19.7	32.773	23.454
19.8	139.67	140.097		19.8	1.77	1.34215		19.8	12.701	27.485		19.8	20.203	25.95
19.9	139.82	140.241		19.9	1.46	1.15226		19.9	16.995	25.29		19.9	22.921	16.967
20	139.77	140.244		20	1.41	1.21742		20	12.578	22.523		20	19.604	20.372
20.1	139.79	140.125		20.1	1.75	1.49613		20.1	20.469	28.115		20.1	19.089	29.592
20.2	139.69	140.077		20.2	1.83	1.53442		20.2	16.857	21.331		20.2	35.276	25.661
20.3	139.8	140.096		20.3	1.67	1.35622		20.3	22.106	17.014		20.3	21.318	23.683
20.4	139.77	140.103		20.4	1.62	1.43683		20.4	20.934	23.76		20.4	21.911	29.412
20.5	139.76	140.077		20.5	1.74	1.44939		20.5	14.235	23.091		20.5	27.198	25.586
20.6	139.76	140.095		20.6	1.8	1.35538		20.6	14.09	26.011		20.6	24.426	23.376
20.7	139.79	140.112		20.7	1.59	1.27462		20.7	6.777	23.078		20.7	30.097	23.179
20.8	139.78	140.095		20.8	1.59	1.33674		20.8	12.123	26.52		20.8	18.852	25.301
20.9	139.78	140.086		20.9	1.73	1.47214		20.9	15.007	24.372		20.9	25.961	30.641
21	139.66	140.095		21	1.72	1.46589		21	8.5146	24.121		21	31.881	18.046
21.1	139.78	140.095		21.1	1.68	1.3506		21.1	13.258	26.345		21.1	23.325	20.683
21.2	139.74	140.121		21.2	1.54	1.2749		21.2	22.442	19.553		21.2	20.235	26.212
21.3	139.67	140.166		21.3	1.28	1.0143		21.3	5.5242	17.293		21.3	18.728	20.468
21.4	139.46	140.186		21.4	0.97	0.69113		21.4	22.466	29.97		21.4	15.7757	13.79
21.5	139.77	140.133		21.5	0.86	0.67046		21.5	12.626	28.372		21.5	10.4215	9.4492
21.6	139.39	140.088		21.6	1.13	0.92822		21.6	9.0429	23.788		21.6	16.5931	17.151
21.7	139.67	140.161		21.7	1.22	0.74507		21.7	10.136	38.373		21.7	12.2955	23.127
21.8	139.03	140.204		21.8	1.01	0.7033		21.8	19.292	45.126		21.8	17.119	15.537
21.9	139.53	140.161		21.9	1.06	0.74093		21.9	15.848	21.823		21.9	15.4824	15.698
22	139.33	140.39		22	1.32	0.76394		22	46.008	29.131		22	15.49	19.53
22.1	139.47	140.658		22.1	1.25	0.57998		22.1	14.325	33.446		22.1	16.7125	15.907
22.2	139.64	140.445		22.2	1.01	0.3408		22.2	22.114	27.495		22.2	13.3559	12.664
22.3	140.23	140.188		22.3	1.14	0.46006		22.3	14.687	7.299		22.3	13.522	17.048
22.4	139.58	140.208		22.4	1.13	0.71855		22.4	46.912	13.569		22.4	15.1556	22.547
22.5	139.84	140.067		22.5	1.12	0.25003		22.5	10.822	40.255		22.5	11.2239	14.237
22.6	139.35	139.605		22.6	1.27	0.44099		22.6	31.071	42.9		22.6	32.555	16.396
22.7	139.83	139.395		22.7	1.33	0.71248		22.7	23.34	21.645		22.7	30.275	21.601
22.8	139.47	139.886		22.8	1.16	0.47535		22.8	41.983	54.241		22.8	16.8642	17.79
22.9	139.33	140.143		22.9	0.94	0.39752		22.9	16.558	39.431		22.9	36.063	8.1007
23	139.4	139.772		23	1.2	0.73288		23	39.845	33.353		23	34.434	15.165
23.1	139.84	140.199		23.1	1.18	0.77163		23.1	8.1354	26.092		23.1	20.037	23.285
23.2	139.39	140.468		23.2	0.93	0.743		23.2	42.095	18.562		23.2	19.103	9.667
23.3	139.9	140.216		23.3	1.37	0.85558		23.3	39.431	37.254		23.3	23.232	16.271
23.4	139.47	139.939		23.4	1.71	1.04351		23.4	24.831	20.148		23.4	23.913	38.431
23.5	140.13	139.93		23.5	1.6	0.81307		23.5	56.475	20.496		23.5	26.572	26.111
23.6	140.02	140.192		23.6	1.2	0.43359		23.6	78.823	29.126		23.6	16.4218	16.668
23.7	139.96	140.156		23.7	0.83	0.11538		23.7	16.616	24.99		23.7	17.752	19.143
23.8	140.24	139.907		23.8	1.09	0.23213		23.8	37.766	13.107		23.8	13.8534	19.369
23.9	141.08	140.03		23.9	0.83	0.354		23.9	36.632	6.4853		23.9	17.103	30.592
24	140.32	139.759		24	0.58	0.16957		24	55.145	14.418		24	14.8594	20.456
24.1	140.37	138.968		24.1	1.24	0.55556		24.1	30.778	82.24		24.1	19.593	24.446
24.2	139.8	138.767		24.2	1.25	0.68136		24.2	30.987	74.78		24.2	16.9625	37.36
24.3	139.8	138.923		24.3	1.13	0.97592		24.3	11.87	27.392		24.3	21.689	41.607
24.4	139.61	140.242		24.4	1.63	1.39514		24.4	11.089	73.36		24.4	22.867	36.603
24.5	139.47	140.725		24.5	1.95	1.63216		24.5	10.733	59.647		24.5	39.339	35.735
24.6	139.31	140.962		24.6	2.02	1.58185		24.6	16.071	89.901		24.6	33.455	42.425
24.7	139.09	141.016		24.7	1.89	1.54139		24.7	27.778	58.427		24.7	32.847	43.986
24.8	139.18	141.039		24.8	1.96	1.64312		24.8	20.274	19.117		24.8	35.733	35.134
24.9	139.57	141.104		24.9	2.05	1.71804		24.9	17.741	30.162		24.9	31.567	38.614
25	139.68	141.194		25	2.05	1.68943		25	10.607	28.46		25	31.88	27.909
25.1	139.91	141.029		25.1	2.03	1.56233		25.1	26.855	40.316		25.1	24.976	32.863
25.2	139.86	140.693		25.2	1.96	1.65547		25.2	29.863	25.802		25.2	21.536	39.994
25.3	139.81	140.34		25.3	1.89	1.67281		25.3	12.579	29.532		25.3	27.119	23.669
25.4	139.81	140.108		25.4	1.84	1.33031		25.4	33.382	40.035		25.4	23.753	23.387
25.5	139.93	140.025		25.5	1.77	1.34534		25.5	10.741	42.569		25.5	21.154	25.706
25.6	139.8	140.053		25.6	1.94	1.60136		25.6	16.416	10.77		25.6	32.812	25.7
25.7	139.87	140.032		25.7	1.95	1.47656		25.7	25.261	51.56		25.7	38.179	22.214
25.8	139.71	140.015		25.8	1.81	1.45678		25.8	22.836	32.185		25.8	27.897	24.545
25.9	139.93	140.001		25.9	1.98	1.52328		25.9	36.4	28.461		25.9	35.265	29.065
26	139.9	140.129		26	1.98	1.58849		26	10.402	31.4		26	34.402	31.213
26.1	139.83	140.193		26.1	1.79	1.48389		26.1	15.837	23.873		26.1	32.836	26.286
26.2	139.85	140.076		26.2	1.8	1.3068		26.2	22.938	22.678		26.2	30.996	24.291
26.3	139.91	140.049		26.3	1.91	1.48264		26.3	7.4549	28.012		26.3	21.3	25.912
26.4	139.81	140.066		26.4	1.94	1.54383		26.4	25.961	19.08		26.4	34.052	30.597
26.5	139.89	140.048		26.5	1.83	1.38708		26.5	23.473	21.801		26.5	28.053	27.284
26.6	139.69	140.03		26.6	1.89	1.55451		26.6	8.2415	31.28		26.6	19.916	25.055
26.7	139.9	139.982		26.7	2.03	1.61585		26.7	24.259	27.041		26.7	42.882	30.701
26.8	139.86	140.081		26.8	1.83	1.5412		26.8	20.411	38.978		26.8	28.372	23.88
26.9	139.85	140.115		26.9	1.72	1.45218		26.9	10.159	15.138		26.9	27.834	25.42
27	139.8	139.97		27	1.91	1.36478		27	21.48	25.87		27	29.919	29.051
27.1	139.86	140.042		27.1	1.97	1.52269		27.1	10.858	33.955		27.1	25.09	26.592
27.2	139.78	140.058		27.2	1.84	1.4746		27.2	18.003	16.521		27.2	43.686	23.07
27.3	139.86	140.014		27.3	1.83	1.40183		27.3	20.419	26.373		27.3	23.864	27.262
27.4	139.71	139.987		27.4	1.91	1.58657		27.4	14.431	23.36		27.4	27.553	28.599
27.5	139.84	139.996		27.5	1.9	1.51689		27.5	20.652	16.965		27.5	40.34	23.19
27.6	139.83	140.004		27.6	1.71	1.42095		27.6	8.577	22.435		27.6	24.179	17.904
27.7	139.8	139.995		27.7	1.74	1.46793		27.7	17.92	19.627		27.7	34.629	21.809
27.8	139.8	139.978		27.8	2.03	1.51666		27.8	22.045	12.925		27.8	24.949	25.257
27.9	139.81	140.04		27.9	1.95	1.51837		27.9	8.6703	27.028		27.9	26.941	23.818
28	139.74	140.013		28	1.85	1.45926		28	19.583	12.463		28	31.173	22.282
28.1	139.79	139.96		28.1	1.92	1.51672		28.1	21.606	16.956		28.1	23.972	29.128
28.2	139.67	139.977		28.2	1.91	1.6677		28.2	7.6059	29.212		28.2	32.584	28.083
28.3	139.79	139.956		28.3	1.77	1.47552		28.3	23.156	19.742		28.3	31.287	21.136
28.4	139.8	139.945		28.4	1.73	1.48517		28.4	17.542	12.088		28.4	25.151	24.364
28.5	139.77	139.965		28.5	1.86	1.61249		28.5	12.283	23.773		28.5	32.726	26.186
28.6	139.77	139.953		28.6	2.08	1.51948		28.6	19.418	17.029		28.6	32.184	27.164
28.7	139.76	139.945		28.7	1.91	1.46116		28.7	13.791	19.555		28.7	23.061	24.587
28.8	139.77	139.923		28.8	1.87	1.49346		28.8	13.35	20.368		28.8	29.056	27.468
28.9	139.75	139.89		28.9	1.97	1.57479		28.9	17.179	20.672		28.9	31.854	31.686
29	139.7	139.889		29	1.87	1.59826		29	12.719	20.05		29	26.515	25.727
29.1	139.73	139.889		29.1	1.84	1.50771		29.1	17.89	13.34		29.1	29.463	22.47
29.2	139.74	139.907		29.2	1.9	1.61109		29.2	11.218	18.874		29.2	24.102	30.363
29.3	139.73	139.941		29.3	2.03	1.72379		29.3	12.486	17.019		29.3	28.713	28.701
29.4	139.76	139.915		29.4	2.06	1.5676		29.4	21.883	12.526		29.4	30.772	25.425
29.5	139.76	139.906		29.5	1.91	1.51525		29.5	5.4362	25.71		29.5	21.33	22.464
29.6	139.75	139.88		29.6	1.92	1.53569		29.6	15.939	10.741		29.6	28.102	26.653
29.7	139.73	139.855		29.7	1.96	1.53385		29.7	21.648	18.451		29.7	26.179	26.542
29.8	139.69	139.866		29.8	1.92	1.6213		29.8	12.308	26.64		29.8	29.559	21.948
29.9	139.74	139.855		29.9	1.94	1.60861		29.9	15.589	11.065		29.9	36.962	26.24
30	139.75	139.928		30	1.98	1.70353		30	19.085	13.853		30	25.554	27.965
30.1	139.73	139.954		30.1	2.03	1.74063		30.1	10.36	21.635		30.1	40.327	27.248
30.2	139.72	139.9		30.2	1.98	1.51102		30.2	11.825	18.144		30.2	31.487	24.928
30.3	139.75	139.893		30.3	1.95	1.54089		30.3	21.514	17.501		30.3	23.763	24.707
30.4	139.73	139.883		30.4	2	1.63464		30.4	11.195	16.527		30.4	38.084	27.236
30.5	139.71	139.865		30.5	1.99	1.61895		30.5	12.897	15.002		30.5	27.25	24.682
30.6	139.73	139.846		30.6	1.8	1.56439		30.6	20.094	15.074		30.6	28.02	22.613
30.7	139.72	139.833		30.7	1.43	1.27364		30.7	12.078	16.606		30.7	23.478	24.191
30.8	139.72	139.822		30.8	1.17	1.06121		30.8	10.834	13.08		30.8	20.412	17.245
30.9	139.73	139.789		30.9	1.1	0.99121		30.9	11.979	11.44		30.9	14.8215	13.881
31	139.7	139.755		31	1.05	0.88868		31	12.939	13.324		31	11.6749	12.381
31.1	139.69	139.743		31.1	0.99	0.86102		31.1	10.653	17.193		31.1	15.9017	13.833
31.2	139.7	139.722		31.2	0.91	0.83323		31.2	14.351	10.563		31.2	10.3457	13.429
31.3	139.7	139.731		31.3	0.88	0.79527		31.3	14.867	13.262		31.3	13.1751	11.181
31.4	139.7	139.703		31.4	0.87	0.84016		31.4	9.5272	13.602		31.4	10.4332	12.032
31.5	139.71	139.717		31.5	0.85	0.84969		31.5	12.703	11.426		31.5	19.089	11.458
31.6	139.69	139.708		31.6	0.85	0.81232		31.6	14.698	7.3966		31.6	14.4586	11.87
31.7	139.71	139.708		31.7	0.85	0.82508		31.7	11.546	11.642		31.7	14.9155	13.544
31.8	139.71	139.709		31.8	0.85	0.76032		31.8	13.605	12.717		31.8	18.273	12.035
31.9	139.71	139.683		31.9	0.86	0.77205		31.9	10.704	7.5502		31.9	14.809	12.869
32	139.69	139.675		32	0.85	0.79724		32	8.8894	10.007		32	18.101	13.325
32.1	139.69	139.675		32.1	0.84	0.80987		32.1	13.835	15.302		32.1	11.3057	11.668
32.2	139.67	139.658		32.2	0.86	0.84466		32.2	10.921	5.7012		32.2	12.188	10.041
32.3	139.68	139.653		32.3	0.85	0.83155		32.3	14.57	8.0265		32.3	15.1795	10.375
32.4	139.69	139.653		32.4	0.85	0.82264		32.4	7.3549	10.254		32.4	13.1631	11.159
32.5	139.68	139.636		32.5	0.85	0.8054		32.5	11.279	11.991		32.5	11.2564	13.736
32.6	139.68	139.619		32.6	0.87	0.78286		32.6	9.4466	12.994		32.6	11.3303	11.653
32.7	139.69	139.598		32.7	0.84	0.76741		32.7	12.956	10.055		32.7	11.0551	10.553
32.8	139.67	139.64		32.8	0.85	0.81009		32.8	10.696	9.0038		32.8	12.3077	13.493
32.9	139.65	139.607		32.9	0.86	0.83236		32.9	14.929	8.6027		32.9	11.0126	11.418
33	139.64	139.606		33	0.85	0.83612		33	3.2834	13.405		33	15.8843	13.641
33.1	139.64	139.607		33.1	0.84	0.82882		33.1	10.525	11.611		33.1	13.9794	11.135
33.2	139.64	139.606		33.2	0.86	0.83725		33.2	17.811	7.5555		33.2	10.6364	10.766
33.3	139.63	139.607		33.3	0.85	0.80146		33.3	9.8782	10.104		33.3	13.9648	14.456
33.4	139.66	139.606		33.4	0.84	0.75377		33.4	10.004	8.7173		33.4	9.2174	10.894
33.5	139.67	139.589		33.5	0.87	0.79765		33.5	12.426	10.497		33.5	9.4341	10.547
33.6	139.65	139.586		33.6	0.87	0.83609		33.6	7.347	7.3705		33.6	10.1615	12.336
33.7	139.65	139.594		33.7	0.85	0.81076		33.7	11.956	10.456		33.7	11.3979	10.971
33.8	139.64	139.568		33.8	0.86	0.8403		33.8	7.9443	7.2437		33.8	11.1827	11.017
33.9	139.62	139.591		33.9	0.85	0.83126		33.9	13.537	4.8999		33.9	11.9323	11.329
34	139.66	139.573		34	0.86	0.82877		34	5.7913	14.97		34	12.1582	9.8031
34.1	139.63	139.591		34.1	0.85	0.80487		34.1	11.725	7.6277		34.1	12.1086	12.712
34.2	139.64	139.573		34.2	0.86	0.76429		34.2	14.015	4.8636		34.2	12.1967	10.514
34.3	139.62	139.582		34.3	0.86	0.77196		34.3	7.7985	9.6861		34.3	12.0289	11.228
34.4	139.65	139.573		34.4	0.88	0.84456		34.4	8.1198	6.7087		34.4	14.6461	14.131
34.5	139.63	139.556		34.5	0.86	0.82729		34.5	13.904	12.94		34.5	13.6504	10.099
34.6	139.61	139.571		34.6	0.85	0.827		34.6	8.7518	7.8711		34.6	11.4176	11.703
34.7	139.61	139.579		34.7	0.87	0.84585		34.7	6.0454	8.7834		34.7	19.739	10.895
34.8	139.63	139.58		34.8	0.85	0.82028		34.8	12.035	9.6905		34.8	10.9056	10.487
34.9	139.62	139.58		34.9	0.86	0.81688		34.9	6.4981	9.9583		34.9	13.0551	13.438
35	139.63	139.571		35	0.87	0.78018		35	6.9804	10.59		35	11.0145	11.093
35.1	139.62	139.562		35.1	0.87	0.78368		35.1	12.425	7.2971		35.1	12.9234	9.9973
35.2	139.62	139.562		35.2	0.85	0.80063		35.2	13.075	5.8327		35.2	14.3002	11.423
35.3	139.6	139.553		35.3	0.85	0.81639		35.3	8.8234	7.2542		35.3	13.9925	10.323
35.4	139.61	139.581		35.4	0.86	0.80796		35.4	9.9872	7.9179		35.4	11.1005	11.699
35.5	139.62	139.561		35.5	0.87	0.85944		35.5	9.615	7.3126		35.5	13.0067	11.018
35.6	139.61	139.562		35.6	0.87	0.94674		35.6	8.6815	9.8061		35.6	11.6725	9.9006
35.7	139.62	139.562		35.7	0.85	0.90088		35.7	6.5567	7.9935		35.7	16.9516	13.213
35.8	139.61	139.553		35.8	0.85	0.86346		35.8	11.055	6.7057		35.8	13.0506	11.28
35.9	139.61	139.552		35.9	0.88	0.92163		35.9	6.0319	10.62		35.9	11.3885	11.493
36	139.6	139.552		36	0.87	0.94294		36	8.9367	12.234		36	19.237	12.411
36.1	139.61	139.543		36.1	0.86	0.94158		36.1	13.332	6.4839		36.1	14.0331	11.628
36.2	139.6	139.56		36.2	0.87	0.94316		36.2	9.7347	8.4942		36.2	17.017	11.763
36.3	139.61	139.568		36.3	0.86	0.93294		36.3	8.1657	6.4597		36.3	14.9501	10.903
36.4	139.61	139.542		36.4	0.86	0.91226		36.4	9.9484	5.0717		36.4	14.0301	9.4975
36.5	139.6	139.567		36.5	0.86	0.88707		36.5	10.528	5.9583		36.5	18.004	11.364
36.6	139.6	139.559		36.6	0.87	0.91401		36.6	8.1586	8.3698		36.6	12.833	10.579
36.7	139.59	139.542		36.7	0.87	0.94828		36.7	5.8447	5.9543		36.7	11.7067	10.377
36.8	139.59	139.558		36.8	0.86	0.94262		36.8	10.891	5.7367		36.8	15.1826	11.904
36.9	139.61	139.55		36.9	0.87	0.94686		36.9	7.99	10.78		36.9	13.2548	9.861
37	139.6	139.55		37	0.87	0.93794		37	8.3371	6.7398		37	13.6833	11.527
37.1	139.58	139.55		37.1	0.86	0.89773		37.1	11.979	6.8286		37.1	13.3029	10.383
37.2	139.61	139.542		37.2	0.85	0.87408		37.2	9.1891	7.3895		37.2	11.6006	10.218
37.3	139.58	139.55		37.3	0.85	0.91663		37.3	5.48	4.1425		37.3	15.0933	13.14
37.4	139.59	139.541		37.4	0.87	0.94886		37.4	12.723	5.0308		37.4	13.8595	11.009
37.5	139.6	139.551		37.5	0.88	0.9493		37.5	6.4472	8.2834		37.5	11.8963	11.243
37.6	139.6	139.549		37.6	0.89	0.95463		37.6	7.6385	7.9404		37.6	16.4974	12.587
37.7	139.6	139.549		37.7	0.86	0.92932		37.7	13.046	5.7732		37.7	12.0229	11.211
37.8	139.6	139.575		37.8	0.85	0.88338		37.8	7.7505	8.6491		37.8	13.7659	11.445
37.9	139.61	139.558		37.9	0.86	0.88669		37.9	8.127	7.7156		37.9	11.8123	10.9
38	139.59	139.567		38	0.86	0.93167		38	12.574	5.9199		38	11.5407	9.9553
38.1	139.58	139.558		38.1	0.88	0.96256		38.1	8.334	4.6377		38.1	16.8816	11.546
38.2	139.6	139.55		38.2	0.88	0.95317		38.2	8.743	7.0693		38.2	13.2845	10.987
38.3	139.6	139.55		38.3	0.85	0.93046		38.3	8.3414	3.647		38.3	13.3593	11.349
38.4	139.6	139.558		38.4	0.91	0.97444		38.4	8.9763	4.8409		38.4	14.2584	11.245
38.5	139.58	139.558		38.5	0.84	0.88224		38.5	8.9933	9.0743		38.5	14.1781	11.823
38.6	139.61	139.542		38.6	0.85	0.88591		38.6	6.732	5.6212		38.6	11.1045	9.632
38.7	139.58	139.532		38.7	0.87	0.93562		38.7	11.315	5.8286		38.7	15.0265	11.842
38.8	139.6	139.54		38.8	0.86	0.94894		38.8	8.3141	7.4976		38.8	14.1151	11.42
38.9	139.59	139.539		38.9	0.88	0.95687		38.9	6.2449	6.1403		38.9	13.3855	11.286
39	139.58	139.539		39	0.87	0.9414		39	9.8112	6.4369		39	15.753	12.356
39.1	139.59	139.539		39.1	0.87	0.92763		39.1	7.2857	7.6151		39.1	13.2661	10.746
39.2	139.6	139.547		39.2	0.87	0.89357		39.2	6.8226	4.6148		39.2	14.7761	12.3
39.3	139.58	139.539		39.3	0.85	0.88417		39.3	7.285	5.7249		39.3	12.6573	10.051
39.4	139.58	139.539		39.4	0.87	0.94866		39.4	7.3644	6.8934		39.4	12.09	10.946
39.5	139.59	139.54		39.5	0.88	0.96222		39.5	6.2813	8.724		39.5	16.5734	11.661
39.6	139.57	139.539		39.6	0.87	0.93755		39.6	9.8103	7.1962		39.6	12.7282	10.743
39.7	139.58	139.556		39.7	0.89	0.95066		39.7	11.09	6.3916		39.7	14.3627	11.377
39.8	139.58	139.566		39.8	0.89	0.94322		39.8	5.5125	8.4377		39.8	14.8783	12.398
39.9	139.58	139.548		39.9	0.85	0.87236		39.9	8.4419	4.9152		39.9	12.1719	11.403
40	139.58	139.557		40	0.88	0.91517		40	10.117	4.4033		40	13.7173	11.65
40.1	139.58	139.548		40.1	0.88	0.95947		40.1	9.5859	4.531		40.1	14.9146	11.453
40.2	139.58	139.54		40.2	0.87	0.94899		40.2	6.1448	4.9022		40.2	15.037	11.194
40.3	139.58	139.54		40.3	0.85	0.92131		40.3	8.243	3.5946		40.3	14.4638	11.336
40.4	139.58	139.539		40.4	0.85	0.9234		40.4	5.2663	7.4269		40.4	12.8172	10.788
40.5	139.57	139.54		40.5	0.87	0.92354		40.5	7.4819	7.3893		40.5	17.408	10.698
40.6	139.57	139.556		40.6	0.85	0.87267		40.6	11.529	3.9488		40.6	14.3841	11.075
40.7	139.57	139.539		40.7	0.86	0.89269		40.7	8.2901	6.7141		40.7	12.0995	9.5865
40.8	139.58	139.53		40.8	0.87	0.955		40.8	7.7449	5.9031		40.8	15.468	11.22
40.9	139.58	139.53		40.9	0.87	0.94861		40.9	8.9451	7.1684		40.9	13.5842	9.7794
41	139.59	139.498		41	0.87	0.94419		41	8.211	6.4586		41	12.8259	10.248
41.1	139.59	139.522		41.1	0.86	0.92401		41.1	7.2677	3.6117		41.1	13.1388	10.598
41.2	139.57	139.514		41.2	0.88	0.917		41.2	6.2535	4.1543		41.2	13.8349	10.741
41.3	139.57	139.541		41.3	0.87	0.89484		41.3	9.2613	5.1868		41.3	12.5827	10.883
41.4	139.57	139.496		41.4	0.87	0.91799		41.4	5.3894	10.051		41.4	13.7139	10.821
41.5	139.56	139.531		41.5	0.88	0.95996		41.5	7.3851	7.3729		41.5	13.6895	11.255
41.6	139.58	139.532		41.6	0.86	0.94372		41.6	10.972	3.7605		41.6	13.4062	11.483
41.7	139.58	139.54		41.7	0.87	0.94192		41.7	5.2385	6.5232		41.7	13.786	10.525
41.8	139.55	139.549		41.8	0.87	0.93133		41.8	6.7364	6.2466		41.8	12.9835	11.191
41.9	139.57	139.532		41.9	0.88	0.91742		41.9	9.6954	6.8174		41.9	15.1251	11.731
42	139.55	139.532		42	0.87	0.90243		42	4.4787	5.066		42	12.4598	10.264
42.1	139.55	139.523		42.1	0.88	0.92498		42.1	6.2594	3.5883		42.1	13.3694	11.162
42.2	139.57	139.541		42.2	0.88	0.95609		42.2	7.1324	5.5444		42.2	14.8964	11.547
42.3	139.56	139.54		42.3	0.86	0.93786		42.3	8.0722	6.7526		42.3	13.438	10.934
42.4	139.55	139.515		42.4	0.87	0.93815		42.4	5.5563	8.7449		42.4	14.6703	11.329
42.5	139.55	139.514		42.5	0.86	0.92462		42.5	7.2674	3.2772		42.5	12.8589	11.116
42.6	139.58	139.514		42.6	0.86	0.89852		42.6	7.9457	5.2425		42.6	14.0205	10.116
42.7	139.56	139.531		42.7	0.87	0.90179		42.7	6.6974	8.7021		42.7	12.3834	10.903
42.8	139.55	139.514		42.8	0.87	0.94176		42.8	7.1592	4.0374		42.8	11.5734	10.305
42.9	139.56	139.523		42.9	0.86	0.94816		42.9	7.6771	5.8992		42.9	15.7554	10.319
43	139.55	139.532		43	0.88	0.95666		43	4.4026	8.3781		43	12.3046	10.694
43.1	139.57	139.523		43.1	0.87	0.94443		43.1	6.4544	4.4169		43.1	15.0666	11.434
43.2	139.55	139.532		43.2	0.87	0.92624		43.2	9.1086	6.1267		43.2	13.2585	10.722
43.3	139.55	139.54		43.3	0.86	0.88424		43.3	6.4087	7.6731		43.3	12.067	11.145
43.4	139.55	139.523		43.4	0.87	0.90093		43.4	6.3915	5.8698		43.4	13.1671	10.232
43.5	139.53	139.523		43.5	0.86	0.927		43.5	11.528	4.0341		43.5	12.339	10.485
43.6	139.55	139.532		43.6	0.88	0.9614		43.6	6.5439	5.8161		43.6	14.6715	11.235
43.7	139.55	139.506		43.7	0.86	0.92777		43.7	6.2551	4.1598		43.7	13.8415	10.208
43.8	139.55	139.523		43.8	0.88	0.95694		43.8	8.938	6.5368		43.8	12.8695	11.056
43.9	139.54	139.514		43.9	0.86	0.91745		43.9	6.1512	7.4844		43.9	15.6831	11.042
44	139.55	139.523		44	0.86	0.88312		44	7.101	5.6463		44	12.1277	10.458
44.1	139.56	139.514		44.1	0.87	0.90367		44.1	6.3494	6.6274		44.1	12.7207	12.097
44.2	139.55	139.514		44.2	0.86	0.93169		44.2	8.9508	6.1681		44.2	14.6902	10.916
44.3	139.53	139.523		44.3	0.86	0.94443		44.3	7.0668	7.553		44.3	14.4704	10.881
44.4	139.54	139.514		44.4	0.86	0.94578		44.4	7.4073	5.1064		44.4	12.5271	11.641
44.5	139.53	139.531		44.5	0.87	0.94204		44.5	9.8064	3.9187		44.5	14.4097	10.176
44.6	139.53	139.523		44.6	0.87	0.92117		44.6	7.3946	5.7542		44.6	13.9728	11.39
44.7	139.54	139.506		44.7	0.87	0.8935		44.7	5.0534	3.5271		44.7	11.5011	10.42
44.8	139.53	139.505		44.8	0.86	0.90153		44.8	8.104	3.853		44.8	14.6443	10.575
44.9	139.52	139.505		44.9	0.87	0.94322		44.9	6.091	6.6068		44.9	11.7166	10.614
45	139.54	139.522		45	0.87	0.94962		45	5.5354	6.1881		45	15.7161	9.9928
45.1	139.53	139.532		45.1	0.87	0.94531		45.1	7.3211	4.4154		45.1	13.0631	10.656
45.2	139.53	139.514		45.2	0.85	0.91448		45.2	5.5561	6.2531		45.2	12.0435	10.193
45.3	139.54	139.514		45.3	0.86	0.89972		45.3	4.5737	5.6072		45.3	15.1824	10.224
45.4	139.53	139.531		45.4	0.89	0.9126		45.4	8.4342	5.2924		45.4	10.8397	10.43
45.5	139.53	139.523		45.5	0.86	0.91096		45.5	8.0822	5.5049		45.5	14.214	11.77
45.6	139.53	139.514		45.6	0.88	0.96252		45.6	5.0633	3.9086		45.6	13.9441	10.476
45.7	139.53	139.532		45.7	0.87	0.95018		45.7	4.7083	3.0475		45.7	12.5392	11.715
45.8	139.52	139.514		45.8	0.87	0.94318		45.8	6.964	5.5239		45.8	14.6277	11.153
45.9	139.51	139.514		45.9	0.87	0.93076		45.9	5.0244	6.2481		45.9	12.5378	10.901
46	139.52	139.514		46	0.86	0.89355		46	5.1957	4.1567		46	13.3573	12.571
46.1	139.52	139.514		46.1	0.87	0.89633		46.1	5.6888	5.828		46.1	12.2635	10.874
46.2	139.53	139.514		46.2	0.86	0.92687		46.2	5.2587	6.3593		46.2	12.9549	11.645
46.3	139.52	139.497		46.3	0.85	0.93717		46.3	6.3918	5.4787		46.3	13.7539	11.31
46.4	139.52	139.505		46.4	0.85	0.93486		46.4	7.8793	3.7792		46.4	13.916	10.969
46.5	139.52	139.514		46.5	0.87	0.94417		46.5	6.3828	4.5339		46.5	13.537	11.323
46.6	139.51	139.496		46.6	0.88	0.94764		46.6	5.0656	3.8217		46.6	13.5962	10.82
46.7	139.51	139.505		46.7	0.87	0.90199		46.7	4.0536	4.5427		46.7	14.7985	10.507
46.8	139.52	139.514		46.8	0.88	0.90276		46.8	6.6534	4.494		46.8	11.9948	11.315
46.9	139.52	139.514		46.9	0.86	0.93122		46.9	4.7645	5.9892		46.9	14.0647	10.597
47	139.5	139.504		47	0.87	0.95456		47	4.6591	5.7278		47	14.6824	10.2
47.1	139.52	139.522		47.1	0.88	0.96223		47.1	7.282	3.9079		47.1	12.0079	11.222
47.2	139.51	139.514		47.2	0.85	0.92467		47.2	4.67	6.5136		47.2	16.1388	10.306
47.3	139.52	139.505		47.3	0.85	0.90096		47.3	6.1344	4.5017		47.3	12.0936	10.126
47.4	139.5	139.505		47.4	0.87	0.88953		47.4	8.9431	5.1804		47.4	13.6605	10.569
47.5	139.51	139.514		47.5	0.86	0.89244		47.5	5.111	3.4607		47.5	12.2164	10.556
47.6	139.51	139.505		47.6	0.88	0.94642		47.6	4.6158	3.8209		47.6	11.8222	10.966
47.7	139.51	139.514		47.7	0.86	0.94127		47.7	7.8245	6.9809		47.7	17.471	10.758
47.8	139.52	139.514		47.8	0.88	0.95966		47.8	3.3994	4.0977		47.8	12.1505	11.073
47.9	139.52	139.514		47.9	0.86	0.93154		47.9	5.2226	7.0205		47.9	14.7329	12.513
48	139.52	139.53		48	0.86	0.9114		48	6.9206	5.795		48	15.0095	10.862
48.1	139.5	139.523		48.1	0.87	0.89367		48.1	5.3558	5.0479		48.1	11.7599	11.371
48.2	139.51	139.523		48.2	0.85	0.88211		48.2	5.4696	5.0996		48.2	16.5343	12.751
48.3	139.49	139.505		48.3	0.87	0.94015		48.3	6.1977	3.2141		48.3	12.0967	11.107
48.4	139.51	139.514		48.4	0.87	0.95157		48.4	6.4334	4.694		48.4	15.6351	13.554
48.5	139.5	139.522		48.5	0.88	0.94683		48.5	5.8511	2.592		48.5	13.8459	10.64
48.6	139.46	139.496		48.6	0.87	0.94082		48.6	5.5365	5.7779		48.6	12.4966	11.152
48.7	139.5	139.514		48.7	0.88	0.92487		48.7	5.1411	3.285		48.7	14.7032	11.719
48.8	139.47	139.487		48.8	0.86	0.87931		48.8	3.7147	4.8315		48.8	11.5472	10.967
48.9	139.5	139.485		48.9	0.87	0.9118		48.9	6.2371	8.1851		48.9	13.4983	11.306
49	139.48	139.503		49	0.86	0.94272		49	6.294	4.3122		49	13.3162	10.641
49.1	139.48	139.484		49.1	0.84	0.92772		49.1	4.5428	3.8866		49.1	12.5528	10.675
49.2	139.49	139.512		49.2	0.86	0.93632		49.2	6.8024	4.4281		49.2	12.6318	11.74
49.3	139.47	139.52		49.3	0.89	0.96344		49.3	6.3752	3.8262		49.3	11.6753	10.454
49.4	139.46	139.512		49.4	0.86	0.90939		49.4	3.3594	5.9368		49.4	14.8199	10.855
49.5	139.52	139.494		49.5	0.85	0.87452		49.5	5.025	4.6408		49.5	10.1487	11.213
49.6	139.49	139.493		49.6	0.87	0.9084		49.6	4.1338	4.1122		49.6	11.6196	9.774
49.7	139.46	139.485		49.7	0.88	0.94967		49.7	3.7369	3.6646		49.7	13.8983	10.998
49.8	139.48	139.493		49.8	0.87	0.94041		49.8	3.7832	6.9119		49.8	12.2152	10.609
49.9	139.48	139.493		49.9	0.88	0.95312		49.9	4.1338	4.1122		49.9	13.4532	10.515
50	139.45	139.502		50	0.86	0.92869		50	3.7369	3.6646		50	12.2268	11.97
