# Supplementary material for: Research on a virtual-real fusion experimental system for the cutting part of a boom-type roadheader
Source: PLoS One. 2025 Aug 18;20(8):e0330291. doi: 10.1371/journal.pone.0330291 (PMC12360573; doi:10.1371/journal.pone.0330291)
Supplement: S2 Table — (XLSX) [file pone.0330291.s002.xlsx]

## Sheet: Sheet1
Episode	Reward		Serial number	non-optimization	post-optimization
1	-0.86472		1	58.8	45.15
2	-0.85621		2	59.85	51.45
3	-0.8481		3	68.25	54.6
4	-0.85495		4	58.8	49.35
5	-0.84285		5	57.75	47.25
6	-0.83754
7	-0.83594
8	-0.83122
9	-0.83614
10	-0.8069
11	-0.82398
12	-0.79932
13	-0.77765
14	-0.77951
15	-0.74907
16	-0.74223
17	-0.74562
18	-0.73997
19	-0.76689
20	-0.77087
21	-0.77513
22	-0.7853
23	-0.80756
24	-0.80869
25	-0.79945
26	-0.81653
27	-0.83614
28	-0.82717
29	-0.83282
30	-0.84737
31	-0.84119
32	-0.86332
33	-0.8725
34	-0.85528
35	-0.85103
36	-0.84212
37	-0.83873
38	-0.84239
39	-0.83328
40	-0.8073
41	-0.83215
42	-0.81454
43	-0.7962
44	-0.79174
45	-0.76576
46	-0.77499
47	-0.78496
48	-0.76529
49	-0.78869
50	-0.83441
51	-0.83501
52	-0.83554
53	-0.81188
54	-0.81587
55	-0.80038
56	-0.78044
57	-0.81009
58	-0.83155
59	-0.81487
60	-0.81361
61	-0.80617
62	-0.77772
63	-0.7851
64	-0.75153
65	-0.72222
66	-0.70906
67	-0.70727
68	-0.68899
69	-0.68474
70	-0.70554
71	-0.69803
72	-0.66314
73	-0.68853
74	-0.71637
75	-0.71152
76	-0.71877
77	-0.72993
78	-0.72442
79	-0.71119
80	-0.70468
81	-0.68421
82	-0.68474
83	-0.70401
84	-0.69338
85	-0.69477
86	-0.69969
87	-0.69989
88	-0.72109
89	-0.73585
90	-0.72475
91	-0.72322
92	-0.73645
93	-0.73226
94	-0.75173
95	-0.73778
96	-0.72781
97	-0.74269
98	-0.73611
99	-0.70341
100	-0.69683
101	-0.68999
102	-0.70036
103	-0.72701
104	-0.69823
105	-0.7068
106	-0.68095
107	-0.68447
108	-0.68407
109	-0.69909
110	-0.68574
111	-0.67676
112	-0.69703
113	-0.70401
114	-0.71239
115	-0.68713
116	-0.6755
117	-0.6858
118	-0.68354
119	-0.69351
120	-0.66287
121	-0.62665
122	-0.65117
123	-0.66101
124	-0.68554
125	-0.6765
126	-0.65184
127	-0.63635
128	-0.63954
129	-0.63928
130	-0.63409
131	-0.65942
132	-0.66427
133	-0.67909
134	-0.70315
135	-0.72455
136	-0.70348
137	-0.68873
138	-0.67982
139	-0.65164
140	-0.62751
141	-0.64526
142	-0.65137
143	-0.65011
144	-0.64938
145	-0.67304
146	-0.66035
147	-0.66008
148	-0.65729
149	-0.63011
150	-0.62353
151	-0.61967
152	-0.60106
153	-0.58305
154	-0.59222
155	-0.58976
156	-0.57574
157	-0.58119
158	-0.54052
159	-0.49798
160	-0.48775
161	-0.50004
162	-0.50948
163	-0.48376
164	-0.47897
165	-0.5035
166	-0.50769
167	-0.5015
168	-0.47784
169	-0.46641
170	-0.48376
171	-0.49007
172	-0.48967
173	-0.49632
174	-0.50616
175	-0.49964
176	-0.52098
177	-0.51905
178	-0.49871
179	-0.48987
180	-0.48868
181	-0.50177
182	-0.52736
183	-0.55115
184	-0.56112
185	-0.56431
186	-0.56072
187	-0.54391
188	-0.5148
189	-0.51207
190	-0.52104
191	-0.51207
192	-0.5348
193	-0.53374
194	-0.51845
195	-0.53673
196	-0.50509
197	-0.49812
198	-0.48715
199	-0.49519
200	-0.50822
201	-0.49699
202	-0.52178
203	-0.53095
204	-0.51088
205	-0.50469
206	-0.49366
207	-0.50689
208	-0.49964
209	-0.48728
210	-0.51021
211	-0.51034
212	-0.47246
213	-0.42567
214	-0.42667
215	-0.42056
216	-0.42707
217	-0.42003
218	-0.45159
219	-0.40461
220	-0.40306
221	-0.3798
222	-0.37452
223	-0.40468
224	-0.39532
225	-0.38969
226	-0.39646
227	-0.39785
228	-0.40436
229	-0.38841
230	-0.39163
231	-0.39189
232	-0.3752
233	-0.39245
234	-0.38517
235	-0.37996
236	-0.38987
237	-0.38796
238	-0.38647
239	-0.384
240	-0.38256
241	-0.37847
242	-0.37068
243	-0.37881
244	-0.38333
245	-0.37998
246	-0.37772
247	-0.37626
248	-0.39157
249	-0.40643
250	-0.38878
251	-0.37849
252	-0.37517
253	-0.37584
254	-0.38365
255	-0.38352
256	-0.38333
257	-0.37722
258	-0.36659
259	-0.36212
260	-0.36451
261	-0.35864
262	-0.35385
263	-0.37573
264	-0.37618
265	-0.38838
266	-0.3819
267	-0.38636
268	-0.37339
269	-0.36701
270	-0.38267
271	-0.39591
272	-0.40253
273	-0.39237
274	-0.38187
275	-0.37993
276	-0.38009
277	-0.36964
278	-0.36661
279	-0.3744
280	-0.38059
281	-0.3798
282	-0.37584
283	-0.36217
284	-0.35271
285	-0.35941
286	-0.35305
287	-0.34721
288	-0.35531
289	-0.35765
290	-0.35305
291	-0.36286
292	-0.36225
293	-0.358
294	-0.36624
295	-0.36775
296	-0.36395
297	-0.37113
298	-0.36722
299	-0.36292
300	-0.36682
301	-0.36092
302	-0.36749
303	-0.36749
304	-0.36635
305	-0.36706
306	-0.3668
307	-0.35901
308	-0.35882
309	-0.36563
310	-0.36962
